# Supplementary material for: The Genus Pinnularia Ehrenberg (Bacillariophyta) from the Transbaikal Area (Russia, Siberia): Description of Seven New Species on the Basis of Morphology and Molecular Data with Discussion of the Phylogenetic Position of Caloneis
Source: Plants (Basel). 2023 Oct 12;12(20):3552. doi: 10.3390/plants12203552 (PMC10610464; doi:10.3390/plants12203552)
Supplement: Supplementary file 1 [file plants-12-03552-s001.zip]

Archive with 1 entries (1 files):
- plants-2611526-supplementary.pdf
